# Supplementary material for: Correction: IFN-γ Stimulates Autophagy-Mediated Clearance of Burkholderia cenocepacia in Human Cystic Fibrosis Macrophages
Source: PLoS One. 2019 Feb 26;14(2):e0213092. doi: 10.1371/journal.pone.0213092 (PMC6390998; doi:10.1371/journal.pone.0213092)
Supplement: S5 File — Original images of fluorescent channels used for Fig 2A. Each condition has an overlay, DAPI, infection denoted with RFP-expressing bacteria, and p62 detected by GFP-antibody. (ZIP) [file pone.0213092.s005.zip]

Archive with 30 entries (30 files):
- p62/100 CF k56 dapi.bmp
- p62/100 CF k56 overlay.bmp
- p62/100 CF k56 p62 green.bmp
- p62/100 CF k56 red.bmp
- p62/100 CF NT k56 blank.bmp
- p62/100 CF NT overlay.bmp
- p62/100 CF NT p62.bmp
- p62/100 CF NTp62 dapi.bmp
- p62/100 cf rapa dapi.bmp
- p62/100 cf rapa k56red.bmp
- p62/100 cf rapa overlay.bmp
- p62/100 cf rapa p62green.bmp
- p62/100 IFNy dapi.bmp
- p62/100 IFNy overlay.bmp
- p62/100 IFNy p62 green.bmp
- p62/100 IFNy red.bmp
- p62/101 non CF k56 dapi.bmp
- p62/101 non CF k56 overlap.bmp
- p62/101 non CF k56 p62green.bmp
- p62/101 non CF k56 red.bmp
- p62/101 non cf nt dapi.bmp
- p62/101 non cf nt overlap.bmp
- p62/101 non cf nt p62 green.bmp
- p62/101 non cf nt red blank.bmp
- p62/101 non rapa dapi.bmp
- p62/101 non rapa p62 green.bmp
- p62/101 non rapa red k56.bmp
- p62/101 non rapaoverlay.bmp
- p62/p62 ifny.pptx
- p62/p62 ifny.tif
