# Supplementary material for: Correction: IFN-γ Stimulates Autophagy-Mediated Clearance of Burkholderia cenocepacia in Human Cystic Fibrosis Macrophages
Source: PLoS One. 2019 Feb 26;14(2):e0213092. doi: 10.1371/journal.pone.0213092 (PMC6390998; doi:10.1371/journal.pone.0213092)
Supplement: S6 File — Raw data used to create Fig 2B. Percent co-localization of bacteria with p62 per 100 macrophages are shown for each condition. Raw data was used in GraphPad Prism to create Fig 2B. (XLSX) [file pone.0213092.s006.xlsx]

## Sheet: Sheet1
% co-localization per 100 macrophages	CF k56 P62	CF Rapamycin	CF IFN-y	non CF k56 P62	non CF Rapamycin	non CF IFN-y
	9.4	58	32.7	37.3	30	37
	18.8	21.5	26.6	37.5	28.9	31.8
	10.7	26.3	33.8	40.8	28.5	27.4
	16.8	36.9	23.9	35.5	34.1	27.4
	19.5	23.3	33		28.3	50.9
